# Supplementary material for: Modeling of Solid–Liquid Equilibria in Deep Eutectic Solvents: A Parameter Study
Source: Molecules. 2019 Jun 25;24(12):2334. doi: 10.3390/molecules24122334 (PMC6631263; doi:10.3390/molecules24122334)
Supplement: Supplementary file 1 [file molecules-24-02334-s001.zip]

Archive with 9 entries (8 files):
- supplementary/
- supplementary/Alhadid_SLE_parameter_study_supplementary.docx
- supplementary/Figure S1.png
- supplementary/Figure S2.png
- supplementary/Figure S3.png
- supplementary/Figure S4.png
- supplementary/Figure S5.png
- supplementary/Figure S6.png
- supplementary/Figure S7.png
